# Supplementary material for: Pregnancy and Assisted Reproductive Outcomes in Women with Systemic Lupus Erythematosus, Sjögren Syndrome and Antiphospholipid Syndrome: An Umbrella Review
Source: J Clin Med. 2026 Mar 30;15(7):2618. doi: 10.3390/jcm15072618 (PMC13072902; doi:10.3390/jcm15072618)
Supplement: Supplementary file 1 [file jcm-15-02618-s001.zip]

Archive with 3 entries (3 files):
- jcm-4177493 - PRISMA_2020_checklist.pdf
- Supplementary Figrues.pdf
- Supplementary Tables.pdf
